# Supplementary material for: N-Glycomic Analysis of the Cell Shows Specific Effects of Glycosyl Transferase Inhibitors
Source: Cells. 2021 Sep 4;10(9):2318. doi: 10.3390/cells10092318 (PMC8465854; doi:10.3390/cells10092318)
Supplement: Supplementary file 1 [file cells-10-02318-s001.zip]

Archive with 1 entries (1 files):
- cells-1329512-supplementary.pdf
